# Supplementary material for: Predictors of non-adherence to antihypertensive medications: A cross-sectional study from a regional hospital in Afghanistan
Source: PLoS One. 2023 Dec 27;18(12):e0295246. doi: 10.1371/journal.pone.0295246 (PMC10752561; doi:10.1371/journal.pone.0295246)
Supplement: S1 Dataset — (XLS) [file pone.0295246.s001.xls]

## Sheet: Sheet1
Pat.ID	Sys1	Dia1	Sys2	Dia2	Q1	Q2	Q3	Q4	Q5	Q6	Q7	Q8	Q9	Q10	Q11	Q12	Q13	Q14	Q15
1	170	110	180	110	2	48	1	2	1	6	7	20000	3	999	999	2	999	4	5
5	170	100	170	100	1	63	2	2	1	5	8	5000	2	1	1	2	999	0	4
9	150	90	150	90	1	47	2	2	2	2	12	8000	2	1	1	2	999	0	5
10	180	120	190	120	1	59	2	4	1	1	11	5000	3	999	999	2	999	0	3
11	110	60	110	70	1	49	1	2	4	1	13	12000	1	1	1	1	3	0	2
12	150	100	160	100	1	66	2	4	2	5	6	8000	2	2	1	2	999	1	3
14	100	50	110	50	2	42	1	2	1	6	4	15000	3	999	999	2	999	3	2
20	160	90	160	100	2	26	1	2	2	6	4	8000	3	999	999	2	999	1	4
21	200	110	200	100	2	48	1	2	1	5	8	100000	3	999	999	2	999	5	2
29	220	120	210	120	1	71	1	4	3	5	6	5000	1	2	1	2	999	1	3
31	140	90	140	90	2	35	2	3	1	6	8	4000	3	999	999	2	999	0	2
32	180	100	170	100	2	48	2	4	1	5	11	9000	3	999	999	2	999	0	3
33	100	50	100	50	2	29	1	2	3	3	7	20000	3	999	999	2	999	3	2
34	120	80	120	70	1	52	1	4	4	2	9	15000	2	1	1	1	2	1	2
43	160	90	160	90	1	27	1	1	3	3	7	20000	3	999	999	2	999	3	2
50	100	55	100	50	2	23	2	2	1	6	8	6000	3	999	999	2	999	0	5
60	180	110	180	100	2	61	2	4	1	5	9	5000	3	999	999	2	999	0	4
66	110	60	110	75	2	60	1	2	1	5	10	18000	3	999	999	2	999	2	1
70	150	90	150	90	1	46	1	2	3	5	7	5000	1	2	1	2	999	0	3
72	160	100	160	100	2	55	2	4	1	5	12	10000	3	999	999	2	999	0	4
73	180	110	180	110	1	36	1	2	5	3	8	30000	1	2	1	1	1	4	2
79	110	60	110	60	2	38	2	2	1	6	11	10000	3	999	999	2	999	0	5
84	100	60	100	60	1	59	2	2	4	1	4	8000	3	999	999	2	999	1	5
88	110	60	110	60	1	33	1	2	5	2	5	15000	3	999	999	2	999	3	4
90	170	100	170	100	1	72	1	2	3	5	7	20000	3	999	999	2	999	2	2
97	180	110	170	110	1	47	2	2	3	2	8	10000	1	2	1	2	999	1	4
117	160	100	160	100	1	40	1	2	5	3	3	30000	1	2	1	1	1	4	2
118	175	100	170	100	1	50	1	2	1	5	10	6000	1	2	1	2	999	0	2
126	180	110	180	110	1	47	1	2	4	1	6	20000	3	999	999	2	999	2	2
131	160	100	160	100	1	57	1	2	1	1	10	5000	1	1	1	1	1	0	3
138	170	105	170	110	2	56	1	2	1	6	9	4000	3	999	999	2	999	0	1
145	160	100	160	90	1	49	2	2	4	5	8	4000	3	999	999	2	999	0	2
146	140	90	145	95	1	50	2	2	4	1	10	8000	3	999	999	2	999	0	5
156	160	90	160	90	2	37	2	2	1	6	6	5000	3	999	999	2	999	0	2
159	150	100	150	90	1	49	2	2	1	3	10	12000	3	999	999	2	999	1	2
161	160	100	160	100	1	41	2	2	1	1	7	5000	3	999	999	2	999	0	4
171	150	90	150	90	1	38	2	2	1	1	8	8000	3	999	999	2	999	0	3
173	140	90	140	90	1	42	1	2	4	1	17	40000	3	999	999	2	999	1	2
174	160	100	160	100	2	46	2	2	1	6	7	5000	3	999	999	2	999	0	4
175	130	70	135	70	2	41	1	2	1	1	6	6000	3	999	999	2	999	1	4
178	145	90	140	90	1	39	2	2	1	5	4	6000	3	999	999	2	999	0	2
179	180	110	180	110	1	59	2	2	1	5	9	5000	1	2	1	2	999	0	5
180	170	100	170	100	2	51	2	2	1	6	7	8000	3	999	999	2	999	1	4
181	170	100	180	100	1	57	1	2	1	5	9	8000	1	2	1	1	1	0	5
188	210	120	210	120	1	48	1	2	3	1	9	12000	3	999	999	2	999	1	3
199	170	90	170	100	2	40	1	2	1	6	5	7000	3	999	999	2	999	1	4
200	150	90	150	90	2	55	1	2	4	5	8	10000	3	999	999	2	999	1	2
207	180	120	180	120	2	44	2	2	1	6	11	4000	3	999	999	1	2	0	2
209	160	100	160	100	2	46	1	2	1	6	11	20000	3	999	999	2	999	1	2
219	110	70	110	70	2	41	1	2	1	6	16	25000	3	999	999	1	2	2	2
230	190	125	190	130	2	58	2	2	1	5	11	7000	3	999	999	2	999	0	2
231	160	90	160	90	1	69	2	2	3	3	9	25000	3	999	999	2	999	2	2
243	180	100	185	100	1	63	1	2	1	5	15	10000	1	2	1	2	999	0	5
246	205	110	200	100	2	58	2	2	2	6	11	8000	1	2	1	2	999	0	3
251	200	115	210	120	2	62	1	2	1	5	10	30000	3	999	999	2	999	2	2
253	120	80	120	80	2	41	1	2	1	6	9	10000	3	999	999	2	999	1	3
254	180	120	180	110	1	48	1	2	1	1	9	8000	3	999	999	2	999	0	4
256	160	90	160	100	1	42	1	2	3	2	11	10000	1	2	1	2	999	0	2
260	160	90	160	90	2	39	1	2	2	6	9	25000	3	999	999	1	2	3	2
264	190	100	190	100	2	56	1	2	2	6	4	6000	3	999	999	2	999	1	6
275	160	90	160	100	1	44	2	2	4	1	8	10000	3	999	999	2	999	0	2
281	140	90	140	90	1	48	2	2	1	1	3	6000	3	999	999	1	2	0	3
287	160	90	160	100	2	49	2	2	1	6	12	5000	3	999	999	2	999	0	3
288	110	70	110	70	1	63	1	2	4	3	8	22000	3	999	999	1	3	4	1
296	170	110	170	105	2	51	2	2	1	6	7	7000	3	999	999	1	2	0	2
303	200	100	190	100	2	55	2	2	1	6	10	8000	3	999	999	2	999	0	4
308	190	100	185	100	2	59	2	2	2	6	11	8000	3	999	999	2	999	0	3
311	170	100	160	100	1	64	1	2	1	5	11	4000	3	999	999	2	999	0	2
316	130	80	135	80	2	42	2	2	1	6	5	10000	3	999	999	2	999	1	3
317	170	90	170	90	1	51	1	2	1	1	9	8000	1	2	1	2	999	0	4
318	130	70	130	70	2	41	1	2	1	1	7	8000	3	999	999	2	999	1	4
331	160	110	160	110	2	49	2	2	1	1	3	9000	3	999	999	1	2	1	2
333	160	100	160	100	2	32	2	1	1	6	8	6000	3	999	999	2	999	0	4
336	160	90	160	90	1	33	2	1	1	1	11	8000	3	999	999	2	999	0	4
337	135	80	130	80	2	40	2	2	1	6	6	10000	3	999	999	2	999	1	3
341	170	100	170	100	2	67	2	2	1	5	11	8000	3	999	999	2	999	0	2
351	190	105	190	100	1	52	2	2	4	1	9	10000	3	999	999	2	999	1	1
357	120	70	125	80	2	51	1	2	1	6	10	18000	3	999	999	2	999	2	4
370	180	100	180	100	2	38	1	2	1	6	11	18000	3	999	999	2	999	1	2
380	160	90	160	90	2	41	1	2	1	6	8	10000	3	999	999	2	999	1	2
387	150	100	150	100	2	37	2	4	1	6	5	11000	3	999	999	2	999	1	4
388	150	90	150	90	1	55	2	2	3	5	6	9000	1	2	1	2	999	1	2
391	220	125	220	130	1	54	2	2	4	1	9	10000	1	1	2	2	999	1	1
394	170	100	170	100	1	58	2	2	1	5	4	5000	2	1	1	2	999	0	4
397	180	120	180	120	2	42	2	2	1	6	5	17000	3	999	999	2	999	1	2
399	180	120	190	115	1	65	2	2	1	1	11	5000	3	999	999	2	999	0	3
410	120	80	120	80	1	41	1	2	3	3	12	20000	3	999	999	2	999	1	2
414	110	70	110	70	1	48	1	2	1	3	9	15000	2	1	1	1	3	2	1
416	120	60	120	60	1	45	1	2	1	5	9	13000	3	999	999	1	3	2	4
425	170	90	170	90	2	51	2	2	1	6	11	4000	3	999	999	1	2	0	2
428	160	90	160	90	1	59	2	2	3	5	7	15000	1	2	1	2	999	2	2
431	190	110	190	110	1	55	2	2	4	1	9	12000	1	1	2	2	999	2	1
434	160	100	160	100	1	63	2	2	1	5	4	6000	2	1	1	2	999	0	4
449	140	90	140	90	1	35	1	2	4	2	7	10000	3	999	999	2	999	1	2
455	130	80	130	80	2	43	2	2	1	1	12	10000	3	999	999	2	999	0	4
459	160	100	160	100	1	33	1	2	1	5	10	5000	3	999	999	2	999	0	3
470	170	100	170	100	2	48	2	2	1	6	10	10000	3	999	999	2	999	1	4
475	160	90	160	90	2	51	2	2	2	6	6	10000	3	999	999	2	999	1	3
497	150	100	150	100	2	45	2	4	1	6	8	8000	3	999	999	2	999	1	3
499	190	100	190	110	1	57	1	2	1	5	9	8000	1	2	1	2	999	0	5
